# Supplementary material for: Role of Purified Anthocyanins in Improving Cardiometabolic Risk Factors in Chinese Men and Women with Prediabetes or Early Untreated Diabetes—A Randomized Controlled Trial
Source: Nutrients. 2017 Oct 10;9(10):1104. doi: 10.3390/nu9101104 (PMC5691720; doi:10.3390/nu9101104)
Supplement: Supplementary file 1 [file nutrients-09-01104-s001.zip]

Archive with 1 entries (1 files):
- nutrients-223266-supplementary.pdf
